# Supplementary material for: A Complex Meta‐Regression Model to Identify Effective Features of Interventions From Multi‐Arm, Multi‐Follow‐Up Trials
Source: Stat Med. 2024 Oct 9;43(27):5217–33. doi: 10.1002/sim.10237 (PMC11583959; doi:10.1002/sim.10237)
Supplement: Supplementary file 1 — Data S1 Supporting Information. [file SIM-43-5217-s001.zip]

Archive with 2 entries (2 files):
- Data Files/model.txt
- Data Files/RunModel.R
