# Supplementary material for: A Complex Meta‐Regression Model to Identify Effective Features of Interventions From Multi‐Arm, Multi‐Follow‐Up Trials
Source: Stat Med. 2024 Oct 9;43(27):5217–33. doi: 10.1002/sim.10237 (PMC11583959; doi:10.1002/sim.10237)
Supplement: Supplementary file 1 — Data S1 Supporting Information. [file SIM-43-5217-s001.zip › Data Files/model.txt]

model{
  for(i in 1:N){
    #dim[i] is the dimensions of trial i = Ti(Ai-1)
    #y and V are ragged arrays containing the observations of MD and the within study covariance matrix
  
    # multivariate normal: yi ~ N(deltai, Vi)
    y[yind[i]:yend[i]]~dmnorm.vcov(delta[yind[i]:yend[i]], V[i,1:dim[i],1:dim[i]])
	
    # define the RE covariance matrix in terms of tau and S
    # S is a ragged array containing matrices with diag = 1, off-diag = 0.5
    Sigma[i,1:dim[i],1:dim[i]]<-(tau^2)*S[i,1:dim[i],1:dim[i]]
	
    # multivariate normal (RE): deltai ~ N(thetai, Sigmai)
    delta[yind[i]:yend[i]]~dmnorm.vcov(theta[yind[i]:yend[i]], Sigma[i,1:dim[i],1:dim[i]])
	
    # Now define theta (regression model)
    # numFU[i] is the number of follow-up times in trial i
    # numcont[i] is the number of contrasts (arms - 1) in trial i
    for(t in 1:numFU[i]){ 
      for(k in 1:numcont[i]){        
        # terms for both active and control comparisons (x and J)----------
        #NB: for active comparison trials, x and J are defined as ...
        #...the difference between arm k and the reference arm 
        
        #x (interventions)
        sum_x[i,t,k] <- inprod(beta, x[i,k, ])
			
        #J (interactions)
        sum_J[i,t,k] <- inprod(eta, J[i,t,k, ])
			
        # control comparison only terms (alpha, z, w)--------------
			
        #z (study-level)
        sum_z[i,t,k] <- inprod(gamma, z[i, ])
			
        #w (FU time)
        sum_w[i,t,k] <- inprod(phi, w[i,t, ])
			
        #ref_arm is an indicator: control comparison=1, active comparison=0
        #therefore active models only have the first two terms
        theta[tind[i,t,k]] <- sum_x[i,t,k] + sum_J[i,t,k] +
                              ref_arm[i]*(alpha + sum_z[i,t,k] + sum_w[i,t,k])	
      }#end sum over k
    }#end sum over t
  }#end sum over i
	
  ### Define the priors----------------------------------------------------
  #Heterogeneity: tau (uniformative)
  tau ~ dunif(0, 5) 

  #Intercept: alpha ~ N(0, 100^2) (uniformative)
  alpha ~ dnorm(0, 0.0001) 

  #Interventions: beta ~ N(0, 100^2) (uniformative)
  for(j in 1:n){ beta[j] ~ dnorm(0, 0.0001) } 

  #Study covariates: gamma ~ N(0, 100^2) (uniformative)
  for(j in 1:p){ gamma[j] ~ dnorm(0, 0.0001) } 

  #follow-up time: phi ~ N(0, 100^2) (uniformative)
  for(j in 1:(q-1)){ phi[j] ~ dnorm(0, 0.0001) } 

  #Interactions: eta ~ N(0, 100^2) (uniformative)
  for(j in 1:l){ eta[j] ~ dnorm(0, 0.0001) } 
}
