# Supplementary material for: A Complex Meta‐Regression Model to Identify Effective Features of Interventions From Multi‐Arm, Multi‐Follow‐Up Trials
Source: Stat Med. 2024 Oct 9;43(27):5217–33. doi: 10.1002/sim.10237 (PMC11583959; doi:10.1002/sim.10237)
Supplement: Supplementary file 1 — Data S1 Supporting Information. [file SIM-43-5217-s001.zip › Data Files/RunModel.R]

#include packages
library(tidyverse)
library(rjags)
library(mcmcplots)
library(readxl)
library(writexl)
library(MCMCvis)

#load data 

#Data: 
#y = ragged array of observations of treatment effect for each arm and time point of each trial
#V = ragged array containing within study covariance matrix per trial
#x = ragged array containing intervention level covariates per arm per trial
#z = array containing study level covariates per trial
#w = ragged array containing follow-up time covariates per time point per trial
#J = ragged array containing interactions per arm and time point in each trial
#S = ragged array containing matrices with diag = 1 and off-diag = 0.5 (for between study covariance)
#indicators: 
#yind = array containing the indices corresponding to the first observation of each trial in y
#yend = array containing the indices corresponding to the final observation of each trial in y
#numFU = number of follow-up times in trial i
#numcont = number of constrasts (arms-1) in trial i
#ref_arm = indicator variable per trial, = 1 if control comparison, = 0 if active comparison
#dim = array containing the dimensions of each trial = Ti(Ai-1)
#tind = array containing indices for theta_{i,t}^{(k)}
#Counts: 
#N = number of trial
#n = number of intervention covariates
#p = number of study level covariates
#q = number of follow-up times
#l = number of interaction terms
dat <- list("y" = y, "V" = V, "x" = x, "z" = z, "w" = w, "J" = J, "S" = S,
            "yind" = yind, "numFU" = numFU, "numcont" = numcont, "ref_arm" = ref_arm,
            "yend" = yend, "dim" = dim, "tind" = tind,
            "N" = N, "n" = n, "p" = p, "q" = q, "l" = l)


#### Run JAGS model-------------------------------------------------------------
jags.m <- jags.model(file = "model.txt", data=dat, n.chains = 4, n.adapt = 10000) 

## specify parameters to be monitored
params <- c("alpha", "beta", "gamma", "phi", "eta", "tau")

## run JAGS and save posterior samples
samps <- coda.samples( jags.m, params, n.iter=30000 )

#### Inspect results------------------------------------------------------------

## summarize posterior samples
summary(window(samps, start=20000))  # Burn in of 20000

#Density plots
labs <- c("Intercept", "Heterogeneity", "Diet & activity", "Activity only", "Duration", "Intensity",
          "Age", "Medium term follow-up", "Long term follow-up", 
          "Interaction: Diet & activity and Age", "Interaction: Activity only and Age")
MCMCtrace(samps,pdf = FALSE, params = c("alpha","tau","beta", "gamma", "phi", "eta"),
          iter=20000, type = "density", main_den = labs, main_tr = labs,
          sz_ax_txt = 1.5, sz_main_txt = 1.5, sz_tick_txt = 1.3) 

#Convergence plots
A1= MCMCsummary(samps)
gelman.plot(samps, ask=FALSE, cex.axis=1.3, cex.lab=1.5, cex.main = 1.5)
print(A1)


#Proportion of samples either side of zero
#convert to df (each parameter listed as chain 1, chain 2, chain 3, chain 4)
df.samps <- as.data.frame(as.matrix(samps)) 
#remove first 10,000 samples of each chain
df.samps <- df.samps %>%  filter(!row_number() %in% c(1:10000, 30001:40000, 60001:70000, 90001:100000))

df.prop <- data.frame(matrix(nrow = 0, ncol = 3))
covnames <- c("alpha", covs_x, covs_J, covs_z, covs_w, "tau")
for(i in 1:ncol(df.samps)){
  gz <- sum(df.samps[i]>0)/nrow(df.samps)
  lz <- sum(df.samps[i]<0)/nrow(df.samps)
  cov <- covnames[i]
  newrow <- list(cov, lz, gz)
  df.prop <- rbind(df.prop, newrow)
}
colnames(df.prop) <- c("Covariate", "Prob<0", "Prob>0")
